# Supplementary material for: Astrocytic ankyrin-2 enables memory persistence in the mouse hippocampus
Source: Nat Commun. 2026 Jul 7;17:5730. doi: 10.1038/s41467-026-75009-5 (PMC13342111; doi:10.1038/s41467-026-75009-5)
Supplement: Supplementary file 3 — Supplementary Data 1 [file 41467_2026_75009_MOESM3_ESM.xlsx]

## Sheet: Statistical analysis summary
Figure	Sample size	Normality (Shapiro-Wilk test)	Comparison	Stastitical test	Sidedness	Test statistic	df	Effect size (95% CI)	P-value
1d	control (12), Ank2 cKO (13)	failed	Time x Group (control vs. Ank2 cKO mice) interaction	Two-way repeated measures ANOVA	two-sided	F = 0.3909	3, 69	% variation = 0.2458	Time x Group: 0.7600
1e	control (12), Ank2 cKO (13)	passed	control vs. Ank2 cKO mice	Unpaired t test	two-sided	t = 1.419	23	R squared = 0.08050 (-16.10 to 3.000)	0.1693
1f	control (12), Ank2 cKO (13)	passed	control vs. Ank2 cKO mice	Unpaired t test	two-sided	t = 4.118	23	R squared = 0.4244 (-27.01 to -8.946)	0.0004
1g	control (12), Ank2 cKO (13)	failed	control vs. Ank2 cKO mice	Mann-Whitney test	two-sided	U = 34	NA	NA	0.016
1h	control (11), Ank2 cKO (10)	passed	Time x Group (control vs. Ank2 cKO mice) interaction	Two-way repeated measures ANOVA	two-sided	F = 0.4009	16, 304	% variation = 0.6817	Time x Group:0.9819
1i	control (11), Ank2 cKO (10)	passed	first block of extinction 1 vs. test day 4	Paired t test	two-sided	t = 10.46 t = 5.046	10 9	R squared = 0.9163 (-35.94 to -23.32) R squared = 0.7389 (-39.92 to -15.21)	control: <0.0001 Ank2 cKO: 0.0007
	control (11), Ank2 cKO (10)	passed	control vs. Ank2 cKO mice	Unpaired t test	two-sided	t = 1.007 t = 0.6524	19 19	R squared = 0.05069 (-17.62 to 6.171) R squared = 0.02191 (-15.39 to 8.077)	first block of extinction 1: 0.3265 test day 4: 0.5220
1k	Flp (13), Cre (12)	passed	Time x Group (Flp- vs. Cre-injected mice) interaction	Two-way repeated measures ANOVA	two-sided	F = 0.1872	3, 69	% variation = 0.1632	Time x Group: 0.9048
1l	Flp (13), Cre (12)	passed	Flp- vs. Cre-injected mice	Unpaired t test	two-sided	t = 0.3073	23	R squared = 0.004089 (-11.45 to 15.44)	0.7614
1m	Flp (13), Cre (12)	passed	Flp- vs. Cre-injected mice	Unpaired t test	two-sided	t = 2.151	23	R squared = 0.1675 (-20.37 to -0.3992)	0.0422
1n	Flp (13), Cre (12)	failed	Flp- vs. Cre-injected mice	Mann-Whitney test	two-sided	U = 33	NA	NA	0.0135
2b	control (N = 2, n = 172), Ank2 cKO (N = 3, n = 147)	failed	control vs. Ank2 cKO astrocytes	Mann-Whitney test	two-sided	U = 7814	NA	NA	<0.0001
2d	control (N = 2, n = 162), Ank2 cKO (N = 3, n = 113)	failed	control vs. Ank2 cKO astrocytes	Mann-Whitney test	two-sided	U = 7823 U = 6802 U = 6446 U = 8191 U = 8477 U = 9031 U = 9136 U = 9097	NA	NA	5μm: 0.0372 10μm: 0.0003 15μm: <0.0001 20μm: 0.1208 25μm: 0.2027 30μm: 0.7482 35μm: 0.9257 40μm: 0.4078
2e	control (N = 2, n = 162), Ank2 cKO (N = 3, n = 113)	failed	control vs. Ank2 cKO astrocytes	Mann-Whitney test	two-sided	U = 7800	NA	NA	0.0337
2f	control (N = 2, n = 162), Ank2 cKO (N = 3, n = 113)	failed	control vs. Ank2 cKO astrocytes	Mann-Whitney test	two-sided	U = 7071	NA	NA	0.0013
2g	control (N = 2, n = 162), Ank2 cKO (N = 3, n = 113)	failed	control vs. Ank2 cKO astrocytes	Mann-Whitney test	two-sided	U = 7502	NA	NA	0.0106
2h	control (N = 2, n = 162), Ank2 cKO (N = 3, n = 113)	failed	control vs. Ank2 cKO astrocytes	Mann-Whitney test	two-sided	U = 8262	NA	NA	0.1691
2j	control (N = 4, n = 20), Ank2 cKO (N = 3, n = 19)	passed	control vs. Ank2 cKO astrocytes	Unpaired t test	two-sided	t = 3.351	37	R squared = 0.2328 (-4796 to -1182)	0.0019
2k	control (N = 4, n = 20), Ank2 cKO (N = 3, n = 19)	passed	control vs. Ank2 cKO astrocytes	Unpaired t test	two-sided	t = 2.733	37	R squared = 0.1679 (-18480 to -2743)	0.0096
3d	control (N = 4, n = 14), Ank2 cKO (N = 3, n = 14)	passed (except -180, 160mV)	control vs. Ank2 cKO astrocytes	Unpaired t test (Mann-Whitney test for -180, -160mV)	two-sided	U = 80 U = 82 t = 0.8427 t = 0.9967 t = 1.184 t = 1.032 t = 0.3357 t = 0.6713 t = 0.7993 t = 0.8966 t = 0.9593	NA NA 26 26 26 26 26 26 26 26 26	NA NA R squared = 0.02659 (-0.6857 to 0.2869) R squared = 0.03680 (-0.4818 to 0.1671) R squared = 0.05115 (-0.2633 to 0.07085) R squared = 0.03934 (-0.1267 to 0.04199) R squared = 0.004316 (-0.1726 to 0.2400) R squared = 0.01704 (-0.2521 to 0.4966) R squared = 0.02399 (-0.3308 to 0.7519) R squared = 0.02999 (-0.3972 to 1.012) R squared = 0.03418 (-0.4580 to 1.260)	-180mV: 0.4274 -160mV: 0.4824 -140mV: 0.4071 -120mV: 0.3281 -100mV: 0.2472 -80mV: 0.3116 -60mV: 0.7398 -40mV: 0.5079 -20mV: 0.4313 0mV: 0.3782 20mV: 0.3462
3e	control (N = 4, n = 14), Ank2 cKO (N = 3, n = 14)	passed	control vs. Ank2 cKO astrocytes	Unpaired t test	two-sided	t = 1.410	26	R squared = 0.07107 (-0.03953 to 0.2124)	0.1703
3f	control (N = 4, n = 14), Ank2 cKO (N = 3, n = 14)	failed	control vs. Ank2 cKO astrocytes	Mann-Whitney test	two-sided	U = 86.50	NA	NA	0.6103
3h	control (N = 3, n = 10), Ank2 cKO (N = 3, n = 12)	passed	control vs. Ank2 cKO astrocytes	Unpaired t test	two-sided	t = 4.797	20	R squared = 0.5350 (-1436 to -565.6)	0.0001
3j	control (N = 3, n = 10), Ank2 cKO (N = 3, n = 12)	50, 100, 250μm: failed 150, 200, 300μm: passed	control vs. Ank2 cKO brain slices	50, 100, 250μm: Mann-Whitney test 150, 200, 300μm: Unpaired t test	two-sided	U = 57 U = 57 t = 0.7692 t = 0.3756 U = 39 t = 1.346	NA NA 20 20 NA 20	NA NA R squared = 0.02873 (-19.97 to 9.208) R squared = 0.007006 (-15.13 to 10.52) NA R squared = 0.08301 (-3.691 to 17.10)	50μm: 0.8585 100μm: 0.8564 150μm: 0.4508 200μm: 0.7111 250μm: 0.1802 300μm: 0.1935
3k	control (N = 3, n = 10), Ank2 cKO (N = 3, n = 12)	passed	control vs. Ank2 cKO brain slices	Unpaired t test	two-sided	t = 0.9697	20	R squared = 0.04491 (-4.466 to 12.22)	0.3438
4b	control (N = 3, n = 8)	passed	BL vs. 60m, 120m, 180m	Paired t test	two-sided	t = 7.522 t = 5.960 t = 3.495	7 7 7	R squared = 0.8899 (34.55 to 66.23) R squared = 0.8354 (30.19 to 69.90) R squared = 0.6357 (14.65 to 75.94)	control vs. 60m: 0.0001 vs. 120m: 0.0006 vs. 180m: 0.0101
	Ank2 cKO (N = 3, n = 8)	passed	BL vs. 60m, 120m, 180m	Paired t test	two-sided	t = 4.704 t = 2.482 t = 0.6021	7 7 7	R squared = 0.7597 (17.72 to 53.55) R squared = 0.4681 (0.9345 to 38.64) R squared = 0.04924 (-15.25 to 25.66)	Ank2 cKO vs. 60m: 0.0022 vs. 120m: 0.0421 vs. 180m: 0.5661
	control (8), Ank2 cKO (8)	passed	control vs. Ank2 cKO brain slices	Unpaired t test	two-sided	t = 1.489 t = 2.640 t = 2.598	14 14 14	R squared = 0.1367 (-37.37 to 6.742) R squared = 0.3324 (-55.84 to -5.784) R squared = 0.3252 (-74.20 to -7.084)	60m: 0.1586 120m: 0.0194 180m: 0.0211
4d	control (N = 3, n = 90), Ank2 cKO (N = 3, n = 90)	failed	control vs. Ank2 cKO mice	Unpaired t test	two-sided	t = 2.142	178	R squared = 0.02513 (0.003042 to 0.07429)	0.0336
4e	control (N = 3, n = 90), Ank2 cKO (N = 3, n = 90)	failed	control vs. Ank2 cKO mice	Unpaired t test	two-sided	t = 1.014	178	R squared = 0.005747 (-0.007855 to 0.002521)	0.3118
4i	control (N = 5, n = 31), Ank2 cKO (N = 5, n = 29)	passed	control vs. Ank2 cKO astrocytes	Unpaired t test	two-sided	t = 2.876	58	R squared = 0.1248 (-1.237 to -0.2217)	0.0056
5e	control (N = 3, n = 51), Ank2 cKO (N = 2, n = 40)	failed	control vs. Ank2 cKO ROI_soma	Mann-Whitney test	two-sided	U = 758	NA	NA	0.0361
5f	control (N = 3, n = 51), Ank2 cKO (N = 2, n = 40)	failed	control vs. Ank2 cKO ROI_soma	Mann-Whitney test	two-sided	U = 992	NA	NA	0.8246
5g	control (N = 3, n = 433), Ank2 cKO (N = 2, n = 289)	failed	control vs. Ank2 cKO ROI_microdomain	Mann-Whitney test	two-sided	U = 54588	NA	NA	0.0037
5h	control (N = 3, n = 433), Ank2 cKO (N = 2, n = 289)	failed	control vs. Ank2 cKO ROI_microdomain	Mann-Whitney test	two-sided	U = 48983	NA	NA	<0.0001
5l	control+vehicle (N = 3, n = 93), control+BDNF (N = 6, n = 200), IP3R2 ABD+vehicle (N=3, n=13), IP3R2 ABD+BDNF (N=6, n=97)	failed	construct x treatment interaction	Two-way ANOVA	two-sided	F = 4.426	1, 399	% variation = 0.8798	construct x treatment : 0.036
			control+vehicle vs. control+BDNF vs. IP3R2 ABD+vehicle vs. IP3R2 ABD+BDNF	Tukey's multiple comparisons test	two-sided	q = 10.18 q = 1.853 q = 1.554 q = 6.382 q = 12.15 q = 1.094	399 399 399 399 399 399	Mean difference = -709.9 (-964.2 to -455.5) Mean difference = 304.8 (-295.3 to 904.9) Mean difference = 125.2 (-168.9 to 419.4) Mean difference = 1015 (434.6 to 1595) Mean difference = 835.1 (584.4 to 1086) Mean difference = -179.5 (-778.1 to 419.0)	control+vehicle vs. control+BDNF: <0.0001 control+vehicle vs. IP3R2 ABD+vehicle: 0.5568 control+vehicle vs. IP3R2 ABD+BDNF: 0.6906 control+BDNF vs. IP3R2 ABD+vehicle: <0.0001 control+BDNF vs. IP3R2 ABD+BDNF: <0.0001 IP3R2 ABD+vehicle vs. IP3R2 ABD+BDNF: 0.8662
6c	control+boiled (N = 2, n = 65), cKO+bolied (N = 2, n = 34)	failed	control vs. Ank2 cKO astrocytes	Mann-Whitney test	two-sided	U = 191	NA	NA	<0.0001
6d	control+BDNF (N = 2, n = 50), cKO+BDNF (N = 2, n = 37)	failed	control vs. Ank2 cKO astrocytes	Mann-Whitney test	two-sided	U = 257	NA	NA	<0.0001
6c-d	control+boiled (N = 2, n = 65), cKO+bolied (N = 2, n = 34), control+BDNF (N = 2, n = 50), cKO+BDNF (N = 2, n = 37)	failed	Genotype x treatment (control+boiledBDNF vs. control+BDNF vs. Ank2 cKO+boiledBDNF vs. Ank2 cKO+BDNF) interaction	Two-way ANOVA	two-sided	F = 7.095	1, 182	% variation = 2.341	Genotype x treatment: 0.0084
6g	boiled BDNF (N = 2, n = 187), BDNF (N = 2, n = 188)	failed	boiled BDNF vs. BDNF	Mann-Whitney test	two-sided	U = 12265	NA	NA	<0.0001
7b	control+veh. (9), control+BDNF (10), Ank2 cKO+veh. (8), Ank2 cKO+BDNF (10)	passed	Time x Group (control+veh. vs. control+BDNF vs. Ank2 cKO+veh. vs. Ank2 cKO+BDNF) interaction	Two-way repeated measures ANOVA	two-sided	F = 2.431	3, 33	% variation = 5.236	Time x Group : 0.0826
7c	control+veh. (9), control+BDNF (10), Ank2 cKO+veh. (8), Ank2 cKO+BDNF (10)	control+veh.: passed control+BDNF: passed Ank2 cKO+veh.: passed Ank2 cKO+BDNF: failed	day 1 vs. day 14	control+veh., control+BDNF, Ank2 cKO+veh.: Paired t test Ank2 cKO+BDNF: Wilcoxon test	two-sided	t=4.441 t=2.855 t=2.685 W = -55	8 9 7 NA	R squared = 0.7114 (-24.20 to -7.658) R squared = 0.4753 (-12.30 to -1.425) R squared = 0.5073 (-35.85 to -2.273) NA	control+veh.: 0.0022 control+BDNF: 0.0189 Ank2 cKO+veh.: 0.0313 Ank2 cKO+BDNF: 0.0020
7d	control+veh. (9), control+BDNF (10), Ank2 cKO+veh. (8), Ank2 cKO+BDNF (10)	passed	Genotype x treatment (control+veh. vs. control+BDNF vs. Ank2 cKO+veh. vs. Ank2 cKO+BDNF) interaction	Two-way ANOVA	two-sided	F = 9.857	1, 33	% variation = 20.18	Genotype x treatment: 0.0036
7d	control+veh. (9), control+BDNF (10), Ank2 cKO+veh. (8), Ank2 cKO+BDNF (10)	passed	control+veh. vs. control+BDNF vs. Ank2 cKO+veh vs. Ank2 cKO+BDNF	Fisher’s LSD test (uncorrected)	two-sided	t = 2.288 t = 0.6525 t = 1.534 t = 1.548 t = 3.927 t = 2.155	33 33 33 33 33 33	Mean difference = -29.48 (-55.68 to -3.267) Mean difference = -8.889 (-36.61 to 18.83) Mean difference = 19.76 (-6.444 to 45.97) Mean difference = 20.59 (-6.470 to 47.64) Mean difference = 49.24 (23.73 to 74.75) Mean difference = 28.65 (1.596 to 55.71)	control+veh. vs. control+BDNF: 0.0287 control+veh. vs. Ank2 cKO+veh.: 0.5186 control+veh. vs. Ank2 cKO+BDNF: 0.1345 control+BDNF vs. Ank2 cKO+veh.: 0.1312 control+BDNF vs. Ank2 cKO+BDNF: 0.0004 Ank2 cKO+veh. vs. Ank2 cKO+BDNF: 0.0386
7e	control+veh. (9), control+BDNF (10), Ank2 cKO+veh. (8), Ank2 cKO+BDNF (10)	failed	control+veh. vs. control+BDNF vs. Ank2 cKO+veh vs. Ank2 cKO+BDNF	Dunn's multiple comparisons test	two-sided	Z = 0.5199 Z = 1.026 Z = 0.2257 Z = 0.5479 Z = 0.7660 Z = 1.270	NA NA NA NA NA NA	Mean rank difference = -2.022 Mean rank difference = -4.222 Mean rank difference = 0.8778 Mean rank difference = -2.200 Mean rank difference = 2.900 Mean rank difference = 5.100	control+veh. vs. control+BDNF: >0.9999 control+veh. vs. Ank2 cKO+veh.: >0.9999 control+veh. vs. Ank2 cKO+BDNF: >0.9999 control+BDNF vs. Ank2 cKO+veh.: >0.9999 control+BDNF vs. Ank2 cKO+BDNF: >0.9999 Ank2 cKO+veh. vs. Ank2 cKO+BDNF: >0.9999
8f	contra(-light) (N = 3, n = 32), contra(+light) (N = 3, n = 49), ipsi(-light) (N = 3, n = 123), ipsi(+light) (N = 3, n = 88)	failed	contra(-light) vs. ipsi(-light) vs. contra(+light) vs. ipsi(+light)	Dunn's multiple comparisons test	two-sided	Z = 0.3810 Z = 2.334 Z = 3.036 Z = 2.229 Z = 4.002 Z = 7.806	NA NA NA NA NA NA	Mean rank difference = 7.311 Mean rank difference = 39.10 Mean rank difference = -52.92 Mean rank difference = 31.79 Mean rank difference = -60.23 Mean rank difference = -92.02	contra(-light) vs. ipsi(-light): >0.9999 contra(-light) vs. contra(+light): 0.1177 contra(-light) vs. ipsi(+light): 0.0144 ipsi(-light) vs. contra(+light): 0.1550 ipsi(-light) vs. ipsi(+light): 0.0004 contra(+light) vs. ipsi(+light): <0.0001
8h	naïve(-BDNF) (N = 5, n = 9), naïve(+BDNF) (N = 5, n = 9), Opto-T1(-light) (N = 5, n = 12), Opto-T1(+light) (N = 5, n = 12)	passed	naïve(-BDNF) vs. naïve(+BDNF) Opto-T1(-light) vs. Opto-T1(+light)	Unpaired t test	two-sided	t = 3.013 t = 2.655	16 22	R squared = 0.3620 (7.277 to 41.83) R squared = 0.2426 (4.909 to 39.96)	naïve(-BDNF) vs. naïve(+BDNF): 0.0083 Opto-T1(-light) vs. Opto-T1(+light): 0.0145
8j	control (13), Opto-T1 (13)	failed	Time x Group (control vs. Opto-T1) interaction	Two-way repeated measures ANOVA	two-sided	F = 0.05168	1, 24	% variation = 0.07979	Time x Group: 0.8221
8k	control (13), Opto-T1 (13)	control: failed Opto-T1: passed	day 1 vs. day 14	control: Wilcoxon test Opto-T1: Paired t test	two-sided	W = -91.00 t = 2.283	NA 12	NA R squared = 0.3028 (-18.48 to -0.4308)	control: 0.0002 Opto-T1: 0.0415
8l	control (13), Opto-T1 (13)	passed	control vs. Opto-T1	Unpaired t test	two-sided	t = 2.514	24	R squared = 0.2085 (-45.03 to -4.432)	0.019
8m	control (13), Opto-T1 (13)	failed	control vs. Opto-T1	Mann-Whitney test	two-sided	U = 76.50	NA	NA	0.6961
Supple. 1a	control (10), Ank2 cKO (10)	passed	control vs. Ank2 cKO mice	Unpaired t test	two-sided	t = 0.6196	18	R squared = 0.02088 (-508.1 to 933.1)	0.5433
Supple. 1b	control (10), Ank2 cKO (10)	failed	control vs. Ank2 cKO mice	Mann-Whitney test	two-sided	U = 37	NA	NA	0.3527
Supple. 1c	control (10), Ank2 cKO (10)	passed	control vs. Ank2 cKO mice	Unpaired t test	two-sided	t = 0.03957	18	R squared = 8.699e-005 (-10.82 to 10.42)	0.9689
Supple. 1d	control (10), Ank2 cKO (10)	failed	control vs. Ank2 cKO mice	Mann-Whitney test	two-sided	U = 32	NA	NA	0.1717
Supple. 1f	control (10), Ank2 cKO (11)	passed	S1 vs. O	Paired t test	two-sided	t = 8.178 t = 4.524	9 10	R squared = 0.8814 (-127.9 to -72.45) R squared = 0.6717 (-140.7 to -47.85)	control: <0.0001 Ank2 cKO: 0.0011
Supple. 1g	control (10), Ank2 cKO (11)	passed	control vs. Ank2 cKO mice	Unpaired t test	two-sided	t = 1.407	19	R squared = 0.09435 (-0.2811 to 0.05510)	0.1756
Supple. 1i	control (10), Ank2 cKO (11)	passed	S1 vs. S2	Paired t test	two-sided	t = 2.957 t = 5.675	9 10	R squared = 0.4927 (8.530 to 64.11) R squared = 0.7630 (31.44 to 72.09)	control: 0.0161 Ank2 cKO: 0.0002
Supple. 1j	control (10), Ank2 cKO (11)	passed	control vs. Ank2 cKO mice	Unpaired t test	two-sided	t = 1.477	19	R squared = 0.1030 (-0.04893 to 0.2835)	0.1561
Supple. 1l	control (10), Ank2 cKO (11)	failed	control vs. Ank2 cKO mice	Mann-Whitney test	two-sided	U = 46	NA	NA	0.5439
Supple. 1n	control (9), Ank2 cKO (9)	passed	Control: familiar vs. novel, Ank2 cKO: familiar vs. novel	Sidak's multiple comparisons test	two-sided	t = 3.568 t = 0.6467	32 32	Mean difference = -14.45 (-23.96 to -4.949) Mean difference = 2.620 (-6.885 to 12.13)	Control: 0.0023 Ank2 cKO: 0.7719
Supple. 2b	control (7), Ank2 cKO (8)	failed	control vs. Ank2 cKO mice	Mann-Whitney test	two-sided	U = 27.50 U = 23	NA	NA	pre-TAM: 0.9786 post-TAM: 0.5894
Supple. 3d	control (3), Ank2 cKO (3)	failed	control vs. Ank2 cKO HP tissue	Unpaired t test with Welch's correction	two-sided	t = 12.51	3.883	R squared = 0.9758 (-64.89 to -41.09)	0.0003
Supple. 3f	control (3), Ank2 cKO (3)	passed	control vs. Ank2 cKO HP tissue	Unpaired t test	two-sided	t = 3.843	4	R squared = 0.7869 (-57.13 to -9.203)	0.0184
Supple. 3h	control (4), Ank2 cKO (4)	passed	control vs. Ank2 cKO brain slices	Unpaired t test	two-sided	t = 0.3140	6	R squared = 0.01617 (-44.99 to 58.24)	0.7642
Supple. 4b	control (11), Ank2 cKO (9)	25, 50, 125pA: failed 75, 100, 150, 175, 200pA: passed	control vs. Ank2 cKO CA1 neurons	25, 50, 125pA: Mann-Whitney test 75, 100, 150, 175, 200pA: Unpaired t test	two-sided	U = 36 U = 42 t = 0.8081 t = 0.5187 U = 45 t = 0.6113 t = 0.5303 t = 0.2773	NA NA 18 18 NA 18 18 18	NA NA R squared = 0.03501 (-6.254 to 2.780) R squared = 0.01473 (-5.612 to 3.390) NA R squared = 0.02034 (-4.706 to 2.584) R squared = 0.01538 (-4.361 to 2.603) R squared = 0.004253 (-3.465 to 2.657)	25pA: 0.2184 50pA: 0.5685 75pA: 0.4296 100pA: 0.6103 125pA: 0.7503 150pA: 0.5486 175pA: 0.6024 200pA: 0.7847
Supple. 4c	control (11), Ank2 cKO (9)	passed	control vs. Ank2 cKO CA1 neurons	Unpaired t test	two-sided	t = 1.318	18	R squared = 0.08806 (-1.188 to 5.190)	0.2039
Supple. 4e	control (9), Ank2 cKO (8)	passed	control vs. Ank2 cKO CA1 neurons	Unpaired t test	two-sided	t = 0.9293	15	R squared = 0.05444 (-1.165 to 2.966)	0.3675
Supple. 4f	control (9), Ank2 cKO (8)	failed	control vs. Ank2 cKO CA1 neurons	Mann-Whitney test	two-sided	U = 29	NA	NA	0.5249
Supple. 4h	control (9), Ank2 cKO (8)	failed	control vs. Ank2 cKO CA1 neurons	Mann-Whitney test	two-sided	U = 32	NA	NA	0.743
Supple. 4i	control (9), Ank2 cKO (8)	failed	control vs. Ank2 cKO CA1 neurons	Mann-Whitney test	two-sided	U = 28	NA	NA	0.4807
Supple. 5a	control (N = 3, n = 12), Ank2 cKO (N = 3, n = 12)	passed	control vs. Ank2 cKO CA1 brain slices	Unpaired t test	two-sided	t = 0.09247 t = 1.791 t = 1.172 t = 0.7589 t = 0.3490 t = 0.1270 t = 0.04235	22 22 22 22 22 22 22	R squared = 0.0003885 (-0.007809 to 0.007142) R squared = 0.1273 (-0.2503 to 0.01829) R squared = 0.05873 (-0.4204 to 0.1169) R squared = 0.02551 (-0.3795 to 0.1761) R squared = 0.005506 (-0.3275 to 0.2331) R squared = 0.0007331 (-0.2988 to 0.2643) R squared = 8.151e-005 (-0.2915 to 0.2798)	0μA: 0.9272 50μA: 0.0870 100μA: 0.2539 150μA: 0.4559 200μA: 0.7304 250μA: 0.9001 300μA: 0.9666
Supple. 5b	control (N = 3, n = 12), Ank2 cKO (N = 3, n = 12)	passed	control vs. Ank2 cKO CA1 brain slices	Unpaired t test	two-sided	t = 1.923 t = 2.029 t = 0.8069 t = 0.6272 t = 0.03331 t = 0.1660 t = 1.085	22 22 22 22 22 22 22	R squared = 0.1439 (-0.2948 to 0.01111) R squared = 0.1576 (-0.3020 to 0.003335) R squared = 0.02875 (-0.1516 to 0.06669) R squared = 0.01757 (-0.1566 to 0.08387) R squared = 5.045e-005 (-0.07605 to 0.07364) R squared = 0.001250 (-0.06129 to 0.05221) R squared = 0.05082 (-0.01734 to 0.05542)	10ms: 0.0675 25ms: 0.0548 50ms: 0.4283 100ms: 0.5370 250ms: 0.9737 500ms: 0.8697 1000ms: 0.2895
Supple. 5c	control (N = 5), Ank2 cKO (N = 5)	passed	control vs. Ank2 cKO mice	Unpaired t test	two-sided	t = 1.710	8	R squared = 0.2676 (-5.869 to 39.54)	0.1257
Supple. 6b	control (N = 4, n = 101), Ank2 cKO (N = 4, n = 109)	failed	control vs. Ank2 cKO astrocytes	Mann-Whitney test	two-sided	U = 1107	NA	NA	<0.0001
Supple. 6e	shLuch( N = 2, n = 19), shITPR2 (N = 2, n = 9)	passed	shLuci vs. shITPR2 astrocytes (ex vivo)	Unpaired t test	two-sided	t = 3.665	26	R squared = 0.3407 (0.3407)	0.0011
Supple. 7b	control (N = 2, n = 23), IP3R2 ABD (N = 2, n = 22)	failed	control vs. IP3R2 ABD astrocytes	Welch's t test	two-sided	t = 0.01517	43	R squared = 5.349e-006 (-12983 to 13179)	0.988
Supple. 7e	ACSF(N = 2, n = 41), BDNF(N = 2, n = 40)	passed	ACSF vs. BDNF-injected brain astrocytes (in vivo)	Unpaired t test	two-sided	t = 5.577	79	R squared = 0.2825 (5719 to 12067)	<0.0001
Supple. 8e	no stim (n=35), stim (n=44), 7 slices from 3 mice	failed	no stim vs. stim	Mann-Whitney test	two-sided	U = 423	NA	NA	0.0005
Supple. 8g	no stim (n=29), stim (n=32), 7 slices from 3 mice	failed	no stim vs. stim	Mann-Whitney test	two-sided	U = 310	NA	NA	0.0256
Supple. 8h	no stim (n=29), stim (n=32), 7 slices from 3 mice	passed	no stim vs. stim	Unpaired t test	two-sided	t = 4.181	59	R squared = 0.2285 (0.2759 to 0.7824)	<0.0001
