# Supplementary material for: Astrocytic ankyrin-2 enables memory persistence in the mouse hippocampus
Source: Nat Commun. 2026 Jul 7;17:5730. doi: 10.1038/s41467-026-75009-5 (PMC13342111; doi:10.1038/s41467-026-75009-5)
Supplement: Supplementary file 6 — Source data [file 41467_2026_75009_MOESM6_ESM.xlsx]

## Sheet: 1d
	Control												Ank2 cKO
BL	0.77	3.07	0.96	1.35	0.45	0.96	0.51	0.38	6.6	6.6	0	0	0	0	1.35	0.38	0	0.77	0.77	5.64	8.97	1.22	0	0	0
1st	25.36	26.56	12.17	15.07	30.29	12.34	13.62	27.68	29.42	39.04	4.44	2.65	14.22	11.9	21.01	31.74	29.28	21.48	0.87	27.82	35.69	0	6.19	12	0
2nd	33.12	33.19	13.76	22.41	40.43	17.03	18.92	41.08	38.06	49.57	22.67	7.96	19.18	16.38	28.39	34.19	39.78	28.88	1.29	33.62	53.99	19.56	7.52	23.56	15.49
3rd	42.5	51.46	17.92	37.66	55	23.33	15.42	53.56	40	35.98	46.02	36	25.94	40.9	33.75	34.58	53.33	31.8	2.5	35.19	67.11	17.78	26.99	34.22	25.22

## Sheet: 1e
	Control												Ank2 cKO
Recent memory	32.44	45.91	36.55	52.69	47.2	34	35.56	36	37.87	40.8	42.09	43.24	36.31	26.41	32.4	55.73	44.4	28.84	7.51	55.16	41.24	33.53	45.42	13.02	19.56

## Sheet: 1f
	Control												Ank2 cKO
Remote memory	38.89	31.84	42	12.22	46.84	31.29	32.04	19.11	41.33	43.31	59.85	37.42	16.99	23.87	22.49	26.09	25.38	17.24	14.23	36.13	10.76	25.64	7.74	5.78	6.44

## Sheet: 1g
	Control												Ank2 cKO
Memory persistence	119.883	69.3531	114.911	23.1923	99.2373	92.0294	90.1012	53.0833	109.137	106.152	142.195	86.5402	46.7915	90.3824	69.4136	46.815	57.1622	59.7781	189.481	65.5004	26.0912	76.4688	17.041	44.3932	32.9243

## Sheet: 1h
	Control											Ank2 cKO
BL	0.38	0	0	0	0	0	0	0	0	0.38	0.58	0.45	0	1.67	0.51	0.9	0	0	0	0	0
1st	4.87	0	4.42	3.56	12.8	0	0	0	2.84	2.86	0	10.62	15.56	0	7.58	14.22	2.84	0	0	0	0
2nd	52	18.14	3.56	27.56	11.85	0	4.74	21.8	8.53	10.95	34.6	15.49	20.89	13.74	27.01	8.53	5.71	8.53	12.32	8.06	14.29
3rd	61.33	47.35	12.39	36.89	42.18	22.75	16.11	26.54	18.96	47.62	46.45	19.11	38.22	51.18	45.02	46.45	28.1	22.27	27.49	9	24.64
Ext1_block1	46.06	45.88	42.07	69.61	61.91	49.98	68.4	66.02	44.29	59.71	32.07	41.39	31.54	26.34	53.67	66.77	42.69	45.4	69.42	50.64	47.62
Ext1_block2	48.6	65.26	33.56	44	57.93	39.09	53.58	39.8	10.48	39.14	21.15	48.02	31.47	8.97	54.55	62.91	23.01	59.66	79.43	24.17	32.39
Ext1_block3	34.43	54.89	26.81	19.08	46.87	32.16	50.33	25.32	20.49	30.76	8.4	57.6	16.59	16.66	52.29	50.89	18.66	49.38	53.84	29.28	5.78
Ext1_block4	34.53	53.23	18	29.73	41.85	35.7	57.8	32.04	13.02	19.73	15.33	37.21	6.13	25.43	17.92	28.52	26.12	34.16	62.42	26.8	4.71
Ext1_block5	47.53	47.31	29.82	44.13	43.36	26.48	49.53	31.29	20.22	14.09	21.42	28.34	9.24	30.43	39.8	38.12	22.39	25.86	56.64	43.6	2.98
Ext1_block6	19.52	48.24	17.24	28.8	58.84	25.24	39.73	50.04	27.61	13.47	15.03	56.5	6.58	21.6	36.89	17.25	15.92	24.68	57.11	22.04	2.36
Ext2_block1	37.54	36.65	8.26	41.94	55.4	25.63	49.98	41.23	10.44	30.88	26.74	46.47	14.7	27.63	78.94	28.65	14.79	21.06	19.32	42.69	6.44
Ext2_block2	38.36	42.49	8.44	20.17	55.64	13.29	49.29	35.14	21.19	25.23	16.57	33.63	13.55	23.73	55.02	21.95	14.75	22.61	18.36	36.56	3.95
Ext2_block3	27.72	41.76	18.08	18.7	41.33	22.53	30.53	53	12.66	19.37	8.66	42.31	12.49	24.58	52.98	12.44	17.73	13.95	18.27	25.19	5.15
Ext2_block4	39.91	34.71	16.13	36.83	41.47	13.82	50.27	46.16	13.11	28.7	7.82	49.53	9.33	20.53	49.87	8.44	9.96	10.13	30.04	35.58	5.64
Ext2_block5	47.42	24.22	16.75	14.35	38.76	15.51	34.53	59.48	5.86	26.88	12.17	50.38	11.06	20.89	49.91	5.69	9.2	9.02	44.67	36.43	3.95
Ext2_block6	33.75	29.21	18.44	21.6	41.26	9.12	33.53	59.91	12.09	40.04	6.31	52.82	8.14	10.89	30.72	10.18	10.62	20.53	22.81	34.67	2.4
Test	21.65	31.56	5.69	23.6	38.4	21.24	34.31	25.6	11.51	33.64	12.89	21.87	2.76	14.84	54.18	16.8	20.84	12.31	16.8	34.89	4.58

## Sheet: 1i
	Control											Ank2 cKO
Ext1_block1	46.06	45.88	42.07	69.61	61.91	49.98	68.4	66.02	44.29	59.71	32.07	41.39	31.54	26.34	53.67	66.77	42.69	45.4	69.42	50.64	47.62
Test	21.65	31.56	5.69	23.6	38.4	21.24	34.31	25.6	11.51	33.64	12.89	21.87	2.76	14.84	54.18	16.8	20.84	12.31	16.8	34.89	4.58

## Sheet: 1k
	Flp													Cre
BL	0	0	0	0	0	0.64	1.22	0	0	0	0	0.45	1.41	0	0.38	0.38	0.38	0.51	0	0	0	0	0	0	0
1st	0	0	16.11	3.32	0	0	20.38	2.84	5.69	1.42	0	21.8	13.74	0	6.67	13.27	0	7.14	0	0	0	0	6.19	3.33	0
2nd	11.43	0	11.37	4.27	10.9	15.64	30	40.48	8.06	16.67	0	22.38	26.07	23.81	14.76	35.24	21.8	0	3.32	25.59	10	3.79	8.1	31.9	3.33
3rd	24.17	17.54	38.39	24.64	43.6	53.08	50.48	64.45	44.08	26.19	2.84	29.52	48.57	37.44	37.91	78.57	25.59	35.55	18.96	47.87	36.67	0	37.91	36.67	20.95

## Sheet: 1l
	Flp													Cre
Recent memory	71.42	26.27	67.73	57.96	52.22	20.36	28.8	59.11	53.11	42.36	20.49	53.51	58.84	23.56	39.29	53.33	61.11	57.56	38.44	58.04	29.64	52.18	51.24	76.67	48

## Sheet: 1m
	Flp													Cre
Remote memory	50.13	29.78	50.4	44.67	40	40.76	23.24	60.84	39.82	51.67	19.04	44.57	57.28	22.49	23.24	20.18	49.13	35.79	33.69	25.33	32.98	32.64	20.1	57.92	31.6

## Sheet: 1n
	Flp													Cre
Memory persistence	70.1904	113.361	74.4131	77.0704	76.599	200.196	80.6944	102.927	74.9765	121.978	92.9234	83.2928	97.3487	95.4584	59.1499	37.8399	80.396	62.1786	87.6431	43.6423	111.269	62.5527	39.2272	75.5445	65.8333

[truncated: 81 more sheets: 2b, 2d, 2e, 2f, 2g, 2h, 2j, 2k, 3d, 3e, 3f, 3h, 3j, 3k, 4a, 4b, 4d, 4e, 4i, 5b …]
